# Supplementary material for: Identification of Salt-Stress-Responding Genes by Weighted Gene Correlation Network Analysis and Association Analysis in Wheat Leaves
Source: Plants (Basel). 2024 Sep 21;13(18):2642. doi: 10.3390/plants13182642 (PMC11435117; doi:10.3390/plants13182642)
Supplement: Supplementary file 1 [file plants-13-02642-s001.zip]

Archive with 2 entries (2 files):
- plants-3193071-figures.pdf
- plants-3193071-supplementary.xlsx
