# Supplementary material for: Identification of Salt-Stress-Responding Genes by Weighted Gene Correlation Network Analysis and Association Analysis in Wheat Leaves
Source: Plants (Basel). 2024 Sep 21;13(18):2642. doi: 10.3390/plants13182642 (PMC11435117; doi:10.3390/plants13182642)
Supplement: Supplementary file 1 [file plants-13-02642-s001.zip › plants-3193071-supplementary.xlsx]

## Sheet: Table S1
Table S1. Summary of RNA-sequencing results
#SampleID	Clean reads	BaseSum	GC(%)	Q30(%)
0h-1	36609713	10963970646	54.08	93.55
0h-2	35013021	10470785690	54.26	94.98
0h-3	37346702	11176720628	54.79	94.33
1h-1	35195610	10535008820	53.99	94.79
1h-2	38301644	11454597132	53.9	94.29
1h-3	38234913	11446469254	53.74	94.14
6h-1	39178233	11714003264	54.06	94.08
6h-2	36180368	10824972858	53.39	93.23
6h-3	38264339	11446480748	53.62	93.95
24h-1	33482866	10021775744	53.4	94.63
24h-2	41009768	12252535102	53.71	94.33
24h-3	36590793	10942715886	53.81	94.35
48h-1	52492080	15697835080	54.32	94.58
48h-2	41150375	12309148850	54.27	94.34
48h-3	45258127	13547934810	54.21	95.13

## Sheet: Table S2
Table S2. The modules and 4519 clustered genes in WGCNA
Genes	Modules
TraesCS1A01G005800	black
TraesCS1A01G083300	black
TraesCS1A01G123700	black
TraesCS1A01G215900	black
TraesCS1A01G255100	black
TraesCS1A01G285000	black
TraesCS1A01G358600	black
TraesCS1A01G375600	black
TraesCS1A01G387700	black
TraesCS1A01G409800	black
TraesCS1A01G443900	black
TraesCS1B01G008000	black
TraesCS1B01G091900	black
TraesCS1B01G100700	black
TraesCS1B01G139000	black
TraesCS1B01G195500	black
TraesCS1B01G229400	black
TraesCS1B01G231500	black
TraesCS1B01G253600	black
TraesCS1B01G254500	black
TraesCS1B01G265900	black
TraesCS1B01G294300	black
TraesCS1B01G352400	black
TraesCS1B01G375100	black
TraesCS1B01G439800	black
TraesCS1B01G441900	black
TraesCS1B01G481600	black
TraesCS1D01G012300	black
TraesCS1D01G027700	black
TraesCS1D01G027900	black
TraesCS1D01G084500	black
TraesCS1D01G104800	black
TraesCS1D01G218200	black
TraesCS1D01G261400	black
TraesCS1D01G292700	black
TraesCS1D01G361400	black
TraesCS1D01G363500	black
TraesCS1D01G389100	black
TraesCS1D01G389200	black
TraesCS1D01G417100	black
TraesCS1D01G419400	black
TraesCS2A01G141100	black
TraesCS2A01G156400	black
TraesCS2A01G176300	black
TraesCS2A01G263800	black
TraesCS2A01G282700	black
TraesCS2A01G389400	black
TraesCS2A01G399200	black
TraesCS2A01G404000	black
TraesCS2B01G095900	black
TraesCS2B01G166100	black
TraesCS2B01G182000	black
TraesCS2B01G202700	black
TraesCS2B01G248000	black
TraesCS2B01G278400	black
TraesCS2B01G294500	black
TraesCS2B01G391900	black
TraesCS2B01G407600	black
TraesCS2B01G421900	black
TraesCS2B01G535400	black
TraesCS2B01G594400	black
TraesCS2D01G000300	black
TraesCS2D01G162300	black
TraesCS2D01G168600	black
TraesCS2D01G183700	black
TraesCS2D01G212300	black
TraesCS2D01G260200	black
TraesCS2D01G276000	black
TraesCS2D01G371300	black
TraesCS2D01G387300	black
TraesCS2D01G401000	black
TraesCS2D01G438200	black
TraesCS2D01G489200	black
TraesCS3A01G046000	black
TraesCS3A01G076900	black
TraesCS3A01G107000	black
TraesCS3A01G127100	black
TraesCS3A01G129600	black
TraesCS3A01G134600	black
TraesCS3A01G209200	black
TraesCS3A01G217400	black
TraesCS3A01G246600	black
TraesCS3A01G256200	black
TraesCS3A01G362200	black
TraesCS3A01G367900	black
TraesCS3A01G432500	black
TraesCS3A01G511800	black
TraesCS3B01G023000	black
TraesCS3B01G113500	black
TraesCS3B01G125500	black
TraesCS3B01G188600	black
TraesCS3B01G188900	black
TraesCS3B01G240000	black
TraesCS3B01G247700	black
TraesCS3B01G260300	black
TraesCS3B01G314600	black
TraesCS3B01G394600	black
TraesCS3B01G468400	black
TraesCS3B01G536600	black
TraesCS3D01G034200	black
TraesCS3D01G037000	black
TraesCS3D01G098400	black
TraesCS3D01G106300	black
TraesCS3D01G109100	black
TraesCS3D01G219400	black
TraesCS3D01G225500	black
TraesCS3D01G315700	black
TraesCS3D01G334400	black
TraesCS3D01G355900	black
TraesCS3D01G360900	black
TraesCS3D01G383600	black
TraesCS4A01G007900	black
TraesCS4A01G061900	black
TraesCS4A01G072100	black
TraesCS4A01G091300	black
TraesCS4A01G094300	black
TraesCS4A01G097900	black
TraesCS4A01G130400	black
TraesCS4A01G175900	black
TraesCS4A01G192900	black
TraesCS4A01G216900	black
TraesCS4A01G226100	black
TraesCS4A01G271100	black
TraesCS4B01G016700	black
TraesCS4B01G043000	black
TraesCS4B01G049800	black
TraesCS4B01G095200	black
TraesCS4B01G122300	black
TraesCS4B01G174100	black
TraesCS4B01G206700	black
TraesCS4B01G210100	black
TraesCS4B01G211500	black
TraesCS4B01G213400	black
TraesCS4B01G218900	black
TraesCS4B01G228000	black
TraesCS4B01G233300	black
TraesCS4B01G237600	black
TraesCS4B01G263300	black
TraesCS4B01G344300	black
TraesCS4B01G348100	black
TraesCS4B01G348200	black
TraesCS4B01G348300	black
TraesCS4B01G348400	black
TraesCS4B01G383300	black
TraesCS4B01G385800	black
TraesCS4D01G013600	black
TraesCS4D01G040300	black
TraesCS4D01G059000	black
TraesCS4D01G092000	black
TraesCS4D01G176100	black
TraesCS4D01G207500	black
TraesCS4D01G210900	black
TraesCS4D01G214100	black
TraesCS4D01G228900	black
TraesCS4D01G264500	black
TraesCS4D01G287200	black
TraesCS4D01G287300	black
TraesCS4D01G314400	black
TraesCS4D01G339400	black
TraesCS4D01G342800	black
TraesCS4D01G342900	black
TraesCS5A01G029800	black
TraesCS5A01G063100	black
TraesCS5A01G070400	black
TraesCS5A01G148000	black
TraesCS5A01G149700	black
TraesCS5A01G159900	black
TraesCS5A01G253200	black
TraesCS5A01G279200	black
TraesCS5A01G356300	black
TraesCS5A01G358700	black
TraesCS5A01G374000	black
TraesCS5A01G513200	black
TraesCS5B01G029400	black
TraesCS5B01G069300	black
TraesCS5B01G157600	black
TraesCS5B01G176700	black
TraesCS5B01G178700	black
TraesCS5B01G182000	black
TraesCS5B01G197400	black
TraesCS5B01G203000	black
TraesCS5B01G227700	black
TraesCS5B01G230800	black
TraesCS5B01G232400	black
TraesCS5B01G358800	black
TraesCS5B01G375900	black
TraesCS5B01G380600	black
TraesCS5B01G381500	black
TraesCS5B01G426800	black
TraesCS5B01G556500	black
TraesCS5D01G038800	black
TraesCS5D01G042300	black
TraesCS5D01G059300	black
TraesCS5D01G074300	black
TraesCS5D01G165000	black
TraesCS5D01G188600	black
TraesCS5D01G213700	black
TraesCS5D01G238700	black
TraesCS5D01G286300	black
TraesCS5D01G369400	black
TraesCS5D01G383500	black
TraesCS5D01G387000	black
TraesCS5D01G413600	black
TraesCS5D01G413900	black
TraesCS5D01G451200	black
TraesCS5D01G503400	black
TraesCS6A01G071000	black
TraesCS6A01G118000	black
TraesCS6A01G132700	black
TraesCS6A01G181500	black
TraesCS6A01G187600	black
TraesCS6A01G240400	black
TraesCS6A01G247500	black
TraesCS6A01G248000	black
TraesCS6A01G253300	black
TraesCS6A01G266100	black
TraesCS6A01G282500	black
TraesCS6A01G292400	black
TraesCS6A01G311000	black
TraesCS6A01G333600	black
TraesCS6A01G350200	black
TraesCS6A01G350300	black
TraesCS6B01G075200	black
TraesCS6B01G146200	black
TraesCS6B01G210400	black
TraesCS6B01G273400	black
TraesCS6B01G275300	black
TraesCS6B01G284300	black
TraesCS6B01G310900	black
TraesCS6B01G356800	black
TraesCS6B01G364000	black
TraesCS6B01G383200	black
TraesCS6D01G059300	black
TraesCS6D01G108000	black
TraesCS6D01G168900	black
TraesCS6D01G170400	black
TraesCS6D01G178600	black
TraesCS6D01G178800	black
TraesCS6D01G197600	black
TraesCS6D01G199200	black
TraesCS6D01G222600	black
TraesCS6D01G231900	black
TraesCS6D01G234700	black
TraesCS6D01G248500	black
TraesCS6D01G250500	black
TraesCS6D01G285100	black
TraesCS6D01G306000	black
TraesCS6D01G312800	black
TraesCS6D01G332500	black
TraesCS6D01G332700	black
TraesCS6D01G339100	black
TraesCS6D01G397500	black
TraesCS7A01G259000	black
TraesCS7A01G327200	black
TraesCS7A01G328600	black
TraesCS7A01G349400	black
TraesCS7A01G439200	black
TraesCS7A01G454600	black
TraesCS7A01G560000	black
TraesCS7B01G047300	black
TraesCS7B01G138400	black
TraesCS7B01G220900	black
TraesCS7B01G229300	black
TraesCS7B01G241100	black
TraesCS7B01G311600	black
TraesCS7B01G322900	black
TraesCS7B01G327000	black
TraesCS7B01G337800	black
TraesCS7B01G455900	black
TraesCS7B01G467100	black
TraesCS7D01G049200	black
TraesCS7D01G050800	black
TraesCS7D01G127600	black
TraesCS7D01G160400	black
TraesCS7D01G259900	black
TraesCS7D01G316500	black
TraesCS7D01G323900	black
TraesCS7D01G325500	black
TraesCS7D01G329300	black
TraesCS7D01G340400	black
TraesCS7D01G413500	black
TraesCS7D01G414700	black
TraesCS7D01G418700	black
TraesCS7D01G418900	black
TraesCS7D01G419000	black
TraesCS7D01G419100	black
TraesCS7D01G419200	black
TraesCS7D01G419900	black
TraesCS7D01G428800	black
TraesCS7D01G469200	black
TraesCS7D01G523500	black
TraesCS1A01G026200	blue
TraesCS1A01G027300	blue
TraesCS1A01G031100	blue
TraesCS1A01G085300	blue
TraesCS1A01G094700	blue
TraesCS1A01G101300	blue
TraesCS1A01G119100	blue
TraesCS1A01G143900	blue
TraesCS1A01G145900	blue
TraesCS1A01G149300	blue
TraesCS1A01G150800	blue
TraesCS1A01G165400	blue
TraesCS1A01G166600	blue
TraesCS1A01G173800	blue
TraesCS1A01G177000	blue
TraesCS1A01G222700	blue
TraesCS1A01G234600	blue
TraesCS1A01G239600	blue
TraesCS1A01G242000	blue
TraesCS1A01G257500	blue
TraesCS1A01G259100	blue
TraesCS1A01G259800	blue
TraesCS1A01G278800	blue
TraesCS1A01G282600	blue
TraesCS1A01G283900	blue
TraesCS1A01G284900	blue
TraesCS1A01G289900	blue
TraesCS1A01G304900	blue
TraesCS1A01G317900	blue
TraesCS1A01G325500	blue
TraesCS1A01G366100	blue
TraesCS1A01G385600	blue
TraesCS1A01G395100	blue
TraesCS1A01G396200	blue
TraesCS1A01G400500	blue
TraesCS1A01G402100	blue
TraesCS1A01G406500	blue
TraesCS1A01G413700	blue
TraesCS1A01G422900	blue
TraesCS1A01G424000	blue
TraesCS1A01G427600	blue
TraesCS1B01G042300	blue
TraesCS1B01G073400	blue
TraesCS1B01G093600	blue
TraesCS1B01G097200	blue
TraesCS1B01G127500	blue
TraesCS1B01G129500	blue
TraesCS1B01G144700	blue
TraesCS1B01G158300	blue
TraesCS1B01G167200	blue
TraesCS1B01G168400	blue
TraesCS1B01G173400	blue
TraesCS1B01G182000	blue
TraesCS1B01G190600	blue
TraesCS1B01G214700	blue
TraesCS1B01G249000	blue
TraesCS1B01G268400	blue
TraesCS1B01G277500	blue
TraesCS1B01G286200	blue
TraesCS1B01G291700	blue
TraesCS1B01G293100	blue
TraesCS1B01G299500	blue
TraesCS1B01G299600	blue
TraesCS1B01G312100	blue
TraesCS1B01G330400	blue
TraesCS1B01G360900	blue
TraesCS1B01G370900	blue
TraesCS1B01G418800	blue
TraesCS1B01G424500	blue
TraesCS1B01G434400	blue
TraesCS1B01G455900	blue
TraesCS1B01G462500	blue
TraesCS1B01G467700	blue
TraesCS1D01G026500	blue
TraesCS1D01G034700	blue
TraesCS1D01G049100	blue
TraesCS1D01G053800	blue
TraesCS1D01G054100	blue
TraesCS1D01G067500	blue
TraesCS1D01G116600	blue
TraesCS1D01G120100	blue
TraesCS1D01G130300	blue
TraesCS1D01G146600	blue
TraesCS1D01G163600	blue
TraesCS1D01G165000	blue
TraesCS1D01G195400	blue
TraesCS1D01G203500	blue
TraesCS1D01G224300	blue
TraesCS1D01G237500	blue
TraesCS1D01G239600	blue
TraesCS1D01G256400	blue
TraesCS1D01G259500	blue
TraesCS1D01G266700	blue
TraesCS1D01G282000	blue
TraesCS1D01G306200	blue
TraesCS1D01G308200	blue
TraesCS1D01G317700	blue
TraesCS1D01G333800	blue
TraesCS1D01G371700	blue
TraesCS1D01G393600	blue
TraesCS1D01G398700	blue
TraesCS1D01G402600	blue
TraesCS1D01G404300	blue
TraesCS1D01G409700	blue
TraesCS1D01G412600	blue
TraesCS1D01G426700	blue
TraesCS1D01G437300	blue
TraesCS1D01G449000	blue
TraesCS2A01G033200	blue
TraesCS2A01G061900	blue
TraesCS2A01G062000	blue
TraesCS2A01G062100	blue
TraesCS2A01G062400	blue
TraesCS2A01G062600	blue
TraesCS2A01G062800	blue
TraesCS2A01G062900	blue
TraesCS2A01G063000	blue
TraesCS2A01G063100	blue
TraesCS2A01G066700	blue
TraesCS2A01G066900	blue
TraesCS2A01G067000	blue
TraesCS2A01G067200	blue
TraesCS2A01G067300	blue
TraesCS2A01G070100	blue
TraesCS2A01G083600	blue
TraesCS2A01G098200	blue
TraesCS2A01G100900	blue
TraesCS2A01G105300	blue
TraesCS2A01G113600	blue
TraesCS2A01G116700	blue
TraesCS2A01G176000	blue
TraesCS2A01G190900	blue
TraesCS2A01G194500	blue
TraesCS2A01G202100	blue
TraesCS2A01G249600	blue
TraesCS2A01G280500	blue
TraesCS2A01G288800	blue
TraesCS2A01G292000	blue
TraesCS2A01G292600	blue
TraesCS2A01G293400	blue
TraesCS2A01G297700	blue
TraesCS2A01G300200	blue
TraesCS2A01G301500	blue
TraesCS2A01G307300	blue
TraesCS2A01G313400	blue
TraesCS2A01G334000	blue
TraesCS2A01G344600	blue
TraesCS2A01G350700	blue
TraesCS2A01G376500	blue
TraesCS2A01G386400	blue
TraesCS2A01G387400	blue
TraesCS2A01G389900	blue
TraesCS2A01G395100	blue
TraesCS2A01G407500	blue
TraesCS2A01G412500	blue
TraesCS2A01G426900	blue
TraesCS2A01G454800	blue
TraesCS2A01G460800	blue
TraesCS2A01G467900	blue
TraesCS2A01G477700	blue
TraesCS2A01G501300	blue
TraesCS2A01G501800	blue
TraesCS2A01G518100	blue
TraesCS2A01G563100	blue
TraesCS2A01G583600	blue
TraesCS2B01G012000	blue
TraesCS2B01G035200	blue
TraesCS2B01G058200	blue
TraesCS2B01G075700	blue
TraesCS2B01G075800	blue
TraesCS2B01G078900	blue
TraesCS2B01G079100	blue
TraesCS2B01G079300	blue
TraesCS2B01G079400	blue
TraesCS2B01G079500	blue
TraesCS2B01G098100	blue
TraesCS2B01G113900	blue
TraesCS2B01G171200	blue
TraesCS2B01G177900	blue
TraesCS2B01G202300	blue
TraesCS2B01G221800	blue
TraesCS2B01G225400	blue
TraesCS2B01G226900	blue
TraesCS2B01G229100	blue
TraesCS2B01G233100	blue
TraesCS2B01G240100	blue
TraesCS2B01G241400	blue
TraesCS2B01G271300	blue
TraesCS2B01G272900	blue
TraesCS2B01G308400	blue
TraesCS2B01G313900	blue
TraesCS2B01G317600	blue
TraesCS2B01G328500	blue
TraesCS2B01G342900	blue
TraesCS2B01G359300	blue
TraesCS2B01G369000	blue
TraesCS2B01G378600	blue
TraesCS2B01G410100	blue
TraesCS2B01G437200	blue
TraesCS2B01G490900	blue
TraesCS2B01G500900	blue
TraesCS2B01G501000	blue
TraesCS2B01G529400	blue
TraesCS2B01G541900	blue
TraesCS2B01G546700	blue
TraesCS2B01G553100	blue
TraesCS2B01G622500	blue
TraesCS2D01G010600	blue
TraesCS2D01G016600	blue
TraesCS2D01G016700	blue
TraesCS2D01G025400	blue
TraesCS2D01G047500	blue
TraesCS2D01G049500	blue
TraesCS2D01G053300	blue
TraesCS2D01G061300	blue
TraesCS2D01G061400	blue
TraesCS2D01G065100	blue
TraesCS2D01G065300	blue
TraesCS2D01G065400	blue
TraesCS2D01G065500	blue
TraesCS2D01G065600	blue
TraesCS2D01G081900	blue
TraesCS2D01G095800	blue
TraesCS2D01G104900	blue
TraesCS2D01G139100	blue
TraesCS2D01G150400	blue
TraesCS2D01G151500	blue
TraesCS2D01G158200	blue
TraesCS2D01G177700	blue
TraesCS2D01G183400	blue
TraesCS2D01G186200	blue
TraesCS2D01G187300	blue
TraesCS2D01G195400	blue
TraesCS2D01G210400	blue
TraesCS2D01G210700	blue
TraesCS2D01G220900	blue
TraesCS2D01G246100	blue
TraesCS2D01G251000	blue
TraesCS2D01G253900	blue
TraesCS2D01G258800	blue
TraesCS2D01G260000	blue
TraesCS2D01G269100	blue
TraesCS2D01G287000	blue
TraesCS2D01G290400	blue
TraesCS2D01G292400	blue
TraesCS2D01G295700	blue
TraesCS2D01G315500	blue
TraesCS2D01G330200	blue
TraesCS2D01G344600	blue
TraesCS2D01G358200	blue
TraesCS2D01G374500	blue
TraesCS2D01G407000	blue
TraesCS2D01G422800	blue
TraesCS2D01G456600	blue
TraesCS2D01G460600	blue
TraesCS2D01G467900	blue
TraesCS2D01G476900	blue
TraesCS2D01G481000	blue
TraesCS2D01G506800	blue
TraesCS2D01G519700	blue
TraesCS2D01G522500	blue
TraesCS2D01G525300	blue
TraesCS2D01G526500	blue
TraesCS2D01G572300	blue
TraesCS3A01G000600	blue
TraesCS3A01G005900	blue
TraesCS3A01G027700	blue
TraesCS3A01G046200	blue
TraesCS3A01G053300	blue
TraesCS3A01G061600	blue
TraesCS3A01G080800	blue
TraesCS3A01G102600	blue
TraesCS3A01G103100	blue
TraesCS3A01G108400	blue
TraesCS3A01G117800	blue
TraesCS3A01G124700	blue
TraesCS3A01G132300	blue
TraesCS3A01G132500	blue
TraesCS3A01G157300	blue
TraesCS3A01G165500	blue
TraesCS3A01G171300	blue
TraesCS3A01G179400	blue
TraesCS3A01G180300	blue
TraesCS3A01G191100	blue
TraesCS3A01G191400	blue
TraesCS3A01G231100	blue
TraesCS3A01G235500	blue
TraesCS3A01G244100	blue
TraesCS3A01G250600	blue
TraesCS3A01G250700	blue
TraesCS3A01G254500	blue
TraesCS3A01G257000	blue
TraesCS3A01G258300	blue
TraesCS3A01G272200	blue
TraesCS3A01G278000	blue
TraesCS3A01G283600	blue
TraesCS3A01G289900	blue
TraesCS3A01G301600	blue
TraesCS3A01G327000	blue
TraesCS3A01G328000	blue
TraesCS3A01G332300	blue
TraesCS3A01G333300	blue
TraesCS3A01G344000	blue
TraesCS3A01G345200	blue
TraesCS3A01G352700	blue
TraesCS3A01G360400	blue
TraesCS3A01G395700	blue
TraesCS3A01G402700	blue
TraesCS3A01G415300	blue
TraesCS3A01G477300	blue
TraesCS3A01G498600	blue
TraesCS3A01G512400	blue
TraesCS3A01G531300	blue
TraesCS3A01G531900	blue
TraesCS3A01G533600	blue
TraesCS3A01G534900	blue
TraesCS3B01G006700	blue
TraesCS3B01G009600	blue
TraesCS3B01G011800	blue
TraesCS3B01G026700	blue
TraesCS3B01G037000	blue
TraesCS3B01G037300	blue
TraesCS3B01G042800	blue
TraesCS3B01G047300	blue
TraesCS3B01G095400	blue
TraesCS3B01G098200	blue
TraesCS3B01G104300	blue
TraesCS3B01G116200	blue
TraesCS3B01G120500	blue
TraesCS3B01G120700	blue
TraesCS3B01G123100	blue
TraesCS3B01G131100	blue
TraesCS3B01G154800	blue
TraesCS3B01G154900	blue
TraesCS3B01G159700	blue
TraesCS3B01G167200	blue
TraesCS3B01G176000	blue
TraesCS3B01G200200	blue
TraesCS3B01G209100	blue
TraesCS3B01G209200	blue
TraesCS3B01G219400	blue
TraesCS3B01G254400	blue
TraesCS3B01G257000	blue
TraesCS3B01G270600	blue
TraesCS3B01G276000	blue
TraesCS3B01G282300	blue
TraesCS3B01G282400	blue
TraesCS3B01G287200	blue
TraesCS3B01G295600	blue
TraesCS3B01G306000	blue
TraesCS3B01G324500	blue
TraesCS3B01G357200	blue
TraesCS3B01G357500	blue
TraesCS3B01G360400	blue
TraesCS3B01G362100	blue
TraesCS3B01G363500	blue
TraesCS3B01G375900	blue
TraesCS3B01G377300	blue
TraesCS3B01G392700	blue
TraesCS3B01G398000	blue
TraesCS3B01G407300	blue
TraesCS3B01G417600	blue
TraesCS3B01G425900	blue
TraesCS3B01G441000	blue
TraesCS3B01G455200	blue
TraesCS3B01G464900	blue
TraesCS3B01G486100	blue
TraesCS3B01G543600	blue
TraesCS3B01G543700	blue
TraesCS3B01G544200	blue
TraesCS3B01G546500	blue
TraesCS3B01G563400	blue
TraesCS3B01G612000	blue
TraesCS3D01G027500	blue
TraesCS3D01G036600	blue
TraesCS3D01G041500	blue
TraesCS3D01G043500	blue
TraesCS3D01G061500	blue
TraesCS3D01G061700	blue
TraesCS3D01G080700	blue
TraesCS3D01G082900	blue
TraesCS3D01G089100	blue
TraesCS3D01G102300	blue
TraesCS3D01G105500	blue
TraesCS3D01G106800	blue
TraesCS3D01G148500	blue
TraesCS3D01G148700	blue
TraesCS3D01G156700	blue
TraesCS3D01G160200	blue
TraesCS3D01G160300	blue
TraesCS3D01G164800	blue
TraesCS3D01G164900	blue
TraesCS3D01G176100	blue
TraesCS3D01G180900	blue
TraesCS3D01G184300	blue
TraesCS3D01G185100	blue
TraesCS3D01G185200	blue
TraesCS3D01G187800	blue
TraesCS3D01G194000	blue
TraesCS3D01G195100	blue
TraesCS3D01G217800	blue
TraesCS3D01G218800	blue
TraesCS3D01G225300	blue
TraesCS3D01G247300	blue
TraesCS3D01G256100	blue
TraesCS3D01G261000	blue
TraesCS3D01G271800	blue
TraesCS3D01G288100	blue
TraesCS3D01G294400	blue
TraesCS3D01G315900	blue
TraesCS3D01G325800	blue
TraesCS3D01G326900	blue
TraesCS3D01G339300	blue
TraesCS3D01G354200	blue
TraesCS3D01G387600	blue
TraesCS3D01G411100	blue
TraesCS3D01G442100	blue
TraesCS3D01G449200	blue
TraesCS3D01G481400	blue
TraesCS3D01G487200	blue
TraesCS3D01G489700	blue
TraesCS3D01G489800	blue
TraesCS3D01G492700	blue
TraesCS3D01G494600	blue
TraesCS3D01G497900	blue
TraesCS3D01G530600	blue
TraesCS3D01G536300	blue
TraesCS3D01G536600	blue
TraesCS3D01G536700	blue
TraesCS3D01G537300	blue
TraesCS3D01G538500	blue
TraesCS3D01G538900	blue
TraesCS3D01G540200	blue
TraesCS3D01G545200	blue
TraesCS3D01G545300	blue
TraesCS4A01G002300	blue
TraesCS4A01G040600	blue
TraesCS4A01G065400	blue
TraesCS4A01G068400	blue
TraesCS4A01G093600	blue
TraesCS4A01G105900	blue
TraesCS4A01G110000	blue
TraesCS4A01G134300	blue
TraesCS4A01G142400	blue
TraesCS4A01G167000	blue
TraesCS4A01G177600	blue
TraesCS4A01G177900	blue
TraesCS4A01G187300	blue
TraesCS4A01G194100	blue
TraesCS4A01G201700	blue
TraesCS4A01G235500	blue
TraesCS4A01G259300	blue
TraesCS4A01G272100	blue
TraesCS4A01G278900	blue
TraesCS4A01G283200	blue
TraesCS4A01G297900	blue
TraesCS4A01G304400	blue
TraesCS4A01G312300	blue
TraesCS4A01G320100	blue
TraesCS4A01G333500	blue
TraesCS4A01G342100	blue
TraesCS4A01G368500	blue
TraesCS4A01G368800	blue
TraesCS4A01G392800	blue
TraesCS4A01G397000	blue
TraesCS4A01G420600	blue
TraesCS4A01G426300	blue
TraesCS4A01G426700	blue
TraesCS4A01G430100	blue
TraesCS4A01G434000	blue
TraesCS4A01G442100	blue
TraesCS4A01G442500	blue
TraesCS4A01G446700	blue
TraesCS4A01G452700	blue
TraesCS4A01G484700	blue
TraesCS4A01G494400	blue
TraesCS4A01G495500	blue
TraesCS4A01G496100	blue
TraesCS4B01G009700	blue
TraesCS4B01G010000	blue
TraesCS4B01G010100	blue
TraesCS4B01G010200	blue
TraesCS4B01G015600	blue
TraesCS4B01G015800	blue
TraesCS4B01G032300	blue
TraesCS4B01G033100	blue
TraesCS4B01G033500	blue
TraesCS4B01G041100	blue
TraesCS4B01G060600	blue
TraesCS4B01G062100	blue
TraesCS4B01G062200	blue
TraesCS4B01G066700	blue
TraesCS4B01G076400	blue
TraesCS4B01G083600	blue
TraesCS4B01G091100	blue
TraesCS4B01G092200	blue
TraesCS4B01G095700	blue
TraesCS4B01G105300	blue
TraesCS4B01G144000	blue
TraesCS4B01G156400	blue
TraesCS4B01G192200	blue
TraesCS4B01G225500	blue
TraesCS4B01G227300	blue
TraesCS4B01G249800	blue
TraesCS4B01G263200	blue
TraesCS4B01G265100	blue
TraesCS4B01G282700	blue
TraesCS4B01G291900	blue
TraesCS4B01G294900	blue
TraesCS4B01G312200	blue
TraesCS4B01G321900	blue
TraesCS4B01G346900	blue
TraesCS4B01G347000	blue
TraesCS4B01G347400	blue
TraesCS4B01G364900	blue
TraesCS4B01G383900	blue
TraesCS4B01G384000	blue
TraesCS4B01G397300	blue
TraesCS4D01G006600	blue
TraesCS4D01G013900	blue
TraesCS4D01G030000	blue
TraesCS4D01G030700	blue
TraesCS4D01G031600	blue
TraesCS4D01G031800	blue
TraesCS4D01G031900	blue
TraesCS4D01G038500	blue
TraesCS4D01G045400	blue
TraesCS4D01G047700	blue
TraesCS4D01G052500	blue
TraesCS4D01G063400	blue
TraesCS4D01G065600	blue
TraesCS4D01G066200	blue
TraesCS4D01G081500	blue
TraesCS4D01G089600	blue
TraesCS4D01G131400	blue
TraesCS4D01G134900	blue
TraesCS4D01G164500	blue
TraesCS4D01G168800	blue
TraesCS4D01G180800	blue
TraesCS4D01G191300	blue
TraesCS4D01G195000	blue
TraesCS4D01G197300	blue
TraesCS4D01G204000	blue
TraesCS4D01G214300	blue
TraesCS4D01G223700	blue
TraesCS4D01G225500	blue
TraesCS4D01G226100	blue
TraesCS4D01G227700	blue
TraesCS4D01G238600	blue
TraesCS4D01G249000	blue
TraesCS4D01G251700	blue
TraesCS4D01G252700	blue
TraesCS4D01G263400	blue
TraesCS4D01G339800	blue
TraesCS4D01G341800	blue
TraesCS4D01G341900	blue
TraesCS4D01G342400	blue
TraesCS4D01G343400	blue
TraesCS5A01G048400	blue
TraesCS5A01G054900	blue
TraesCS5A01G058700	blue
TraesCS5A01G061200	blue
TraesCS5A01G071900	blue
TraesCS5A01G073700	blue
TraesCS5A01G079100	blue
TraesCS5A01G105100	blue
TraesCS5A01G108000	blue
TraesCS5A01G109300	blue
TraesCS5A01G138700	blue
TraesCS5A01G144000	blue
TraesCS5A01G146900	blue
TraesCS5A01G161600	blue
TraesCS5A01G173700	blue
TraesCS5A01G175200	blue
TraesCS5A01G175900	blue
TraesCS5A01G179700	blue
TraesCS5A01G186300	blue
TraesCS5A01G186500	blue
TraesCS5A01G213000	blue
TraesCS5A01G213900	blue
TraesCS5A01G214600	blue
TraesCS5A01G214700	blue
TraesCS5A01G214800	blue
TraesCS5A01G220100	blue
TraesCS5A01G220200	blue
TraesCS5A01G222500	blue
TraesCS5A01G239100	blue
TraesCS5A01G248500	blue
TraesCS5A01G253000	blue
TraesCS5A01G253800	blue
TraesCS5A01G257600	blue
TraesCS5A01G261000	blue
TraesCS5A01G280900	blue
TraesCS5A01G287100	blue
TraesCS5A01G355700	blue
TraesCS5A01G369100	blue
TraesCS5A01G369300	blue
TraesCS5A01G378200	blue
TraesCS5A01G389000	blue
TraesCS5A01G394500	blue
TraesCS5A01G404500	blue
TraesCS5A01G407400	blue
TraesCS5A01G418400	blue
TraesCS5A01G433100	blue
TraesCS5A01G445100	blue
TraesCS5A01G452600	blue
TraesCS5A01G456700	blue
TraesCS5A01G473100	blue
TraesCS5A01G484900	blue
TraesCS5A01G490600	blue
TraesCS5A01G492900	blue
TraesCS5A01G495100	blue
TraesCS5A01G505800	blue
TraesCS5A01G513700	blue
TraesCS5A01G515400	blue
TraesCS5A01G515600	blue
TraesCS5A01G515700	blue
TraesCS5A01G524800	blue
TraesCS5A01G535100	blue
TraesCS5A01G537300	blue
TraesCS5A01G545700	blue
TraesCS5B01G010400	blue
TraesCS5B01G010600	blue
TraesCS5B01G036600	blue
TraesCS5B01G045100	blue
TraesCS5B01G049800	blue
TraesCS5B01G053400	blue
TraesCS5B01G070900	blue
TraesCS5B01G080000	blue
TraesCS5B01G106200	blue
TraesCS5B01G107400	blue
TraesCS5B01G108300	blue
TraesCS5B01G113800	blue
TraesCS5B01G115300	blue
TraesCS5B01G121300	blue
TraesCS5B01G129900	blue
TraesCS5B01G138300	blue
TraesCS5B01G145800	blue
TraesCS5B01G150700	blue
TraesCS5B01G159100	blue
TraesCS5B01G172000	blue
TraesCS5B01G172200	blue
TraesCS5B01G200700	blue
TraesCS5B01G209100	blue
TraesCS5B01G209200	blue
TraesCS5B01G210800	blue
TraesCS5B01G219400	blue
TraesCS5B01G221600	blue
TraesCS5B01G259400	blue
TraesCS5B01G259700	blue
TraesCS5B01G269400	blue
TraesCS5B01G317400	blue
TraesCS5B01G371600	blue
TraesCS5B01G381800	blue
TraesCS5B01G386800	blue
TraesCS5B01G394200	blue
TraesCS5B01G401700	blue
TraesCS5B01G409400	blue
TraesCS5B01G414300	blue
TraesCS5B01G450400	blue
TraesCS5B01G461500	blue
TraesCS5B01G463300	blue
TraesCS5B01G486000	blue
TraesCS5B01G488900	blue
TraesCS5B01G503800	blue
TraesCS5B01G552200	blue
TraesCS5B01G552300	blue
TraesCS5D01G026000	blue
TraesCS5D01G041100	blue
TraesCS5D01G046300	blue
TraesCS5D01G104200	blue
TraesCS5D01G122600	blue
TraesCS5D01G122700	blue
TraesCS5D01G137500	blue
TraesCS5D01G141200	blue
TraesCS5D01G145400	blue
TraesCS5D01G152400	blue
TraesCS5D01G167500	blue
TraesCS5D01G178300	blue
TraesCS5D01G179200	blue
TraesCS5D01G179300	blue
TraesCS5D01G217200	blue
TraesCS5D01G217400	blue
TraesCS5D01G219100	blue
TraesCS5D01G228200	blue
TraesCS5D01G228300	blue
TraesCS5D01G230300	blue
TraesCS5D01G242300	blue
TraesCS5D01G268500	blue
TraesCS5D01G269300	blue
TraesCS5D01G269400	blue
TraesCS5D01G276300	blue
TraesCS5D01G287800	blue
TraesCS5D01G319300	blue
TraesCS5D01G319700	blue
TraesCS5D01G323100	blue
TraesCS5D01G378600	blue
TraesCS5D01G387400	blue
TraesCS5D01G388200	blue
TraesCS5D01G392000	blue
TraesCS5D01G406400	blue
TraesCS5D01G426500	blue
TraesCS5D01G463000	blue
TraesCS5D01G485800	blue
TraesCS5D01G485900	blue
TraesCS5D01G504600	blue
TraesCS5D01G566800	blue
TraesCS6A01G022100	blue
TraesCS6A01G076200	blue
TraesCS6A01G077000	blue
TraesCS6A01G100300	blue
TraesCS6A01G105400	blue
TraesCS6A01G110400	blue
TraesCS6A01G111400	blue
TraesCS6A01G162000	blue
TraesCS6A01G163500	blue
TraesCS6A01G169100	blue
TraesCS6A01G218300	blue
TraesCS6A01G233100	blue
TraesCS6A01G239200	blue
TraesCS6A01G242500	blue
TraesCS6A01G242600	blue
TraesCS6A01G249300	blue
TraesCS6A01G252000	blue
TraesCS6A01G258900	blue
TraesCS6A01G267300	blue
TraesCS6A01G291300	blue
TraesCS6A01G308200	blue
TraesCS6A01G315100	blue
TraesCS6A01G319700	blue
TraesCS6A01G324200	blue
TraesCS6A01G340300	blue
TraesCS6A01G361600	blue
TraesCS6A01G381700	blue
TraesCS6B01G015900	blue
TraesCS6B01G018500	blue
TraesCS6B01G018700	blue
TraesCS6B01G041200	blue
TraesCS6B01G128300	blue
TraesCS6B01G134800	blue
TraesCS6B01G136500	blue
TraesCS6B01G182800	blue
TraesCS6B01G197100	blue
TraesCS6B01G227900	blue
TraesCS6B01G281900	blue
TraesCS6B01G282000	blue
TraesCS6B01G285300	blue
TraesCS6B01G294700	blue
TraesCS6B01G323200	blue
TraesCS6B01G331700	blue
TraesCS6B01G332700	blue
TraesCS6B01G345500	blue
TraesCS6B01G354600	blue
TraesCS6B01G371500	blue
TraesCS6B01G402600	blue
TraesCS6B01G404000	blue
TraesCS6B01G424200	blue
TraesCS6B01G435100	blue
TraesCS6D01G015400	blue
TraesCS6D01G027700	blue
TraesCS6D01G031100	blue
TraesCS6D01G038500	blue
TraesCS6D01G065600	blue
TraesCS6D01G071600	blue
TraesCS6D01G092200	blue
TraesCS6D01G094200	blue
TraesCS6D01G104600	blue
TraesCS6D01G150200	blue
TraesCS6D01G158500	blue
TraesCS6D01G187800	blue
TraesCS6D01G191200	blue
TraesCS6D01G206200	blue
TraesCS6D01G224500	blue
TraesCS6D01G224600	blue
TraesCS6D01G231300	blue
TraesCS6D01G247400	blue
TraesCS6D01G256700	blue
TraesCS6D01G282000	blue
TraesCS6D01G291600	blue
TraesCS6D01G294400	blue
TraesCS6D01G300700	blue
TraesCS6D01G303900	blue
TraesCS6D01G320800	blue
TraesCS6D01G346700	blue
TraesCS6D01G353300	blue
TraesCS6D01G365100	blue
TraesCS6D01G369400	blue
TraesCS6D01G390000	blue
TraesCS7A01G036200	blue
TraesCS7A01G062600	blue
TraesCS7A01G090400	blue
TraesCS7A01G093900	blue
TraesCS7A01G094200	blue
TraesCS7A01G097100	blue
TraesCS7A01G118700	blue
TraesCS7A01G118800	blue
TraesCS7A01G176800	blue
TraesCS7A01G178300	blue
TraesCS7A01G183100	blue
TraesCS7A01G189100	blue
TraesCS7A01G191400	blue
TraesCS7A01G196000	blue
TraesCS7A01G203900	blue
TraesCS7A01G226300	blue
TraesCS7A01G235100	blue
TraesCS7A01G241100	blue
TraesCS7A01G269600	blue
TraesCS7A01G278300	blue
TraesCS7A01G298600	blue
TraesCS7A01G328100	blue
TraesCS7A01G331100	blue
TraesCS7A01G331300	blue
TraesCS7A01G338900	blue
TraesCS7A01G348600	blue
TraesCS7A01G351100	blue
TraesCS7A01G355400	blue
TraesCS7A01G359800	blue
TraesCS7A01G367900	blue
TraesCS7A01G378100	blue
TraesCS7A01G381100	blue
TraesCS7A01G386800	blue
TraesCS7A01G411300	blue
TraesCS7A01G411400	blue
TraesCS7A01G411700	blue
TraesCS7A01G424100	blue
TraesCS7A01G450600	blue
TraesCS7A01G516300	blue
TraesCS7A01G518300	blue
TraesCS7A01G530500	blue
TraesCS7A01G536900	blue
TraesCS7B01G003000	blue
TraesCS7B01G017300	blue
TraesCS7B01G019600	blue
TraesCS7B01G066000	blue
TraesCS7B01G081800	blue
TraesCS7B01G133300	blue
TraesCS7B01G136600	blue
TraesCS7B01G141200	blue
TraesCS7B01G167800	blue
TraesCS7B01G188400	blue
TraesCS7B01G228900	blue
TraesCS7B01G250700	blue
TraesCS7B01G251600	blue
TraesCS7B01G259700	blue
TraesCS7B01G260700	blue
TraesCS7B01G261100	blue
TraesCS7B01G264800	blue
TraesCS7B01G272400	blue
TraesCS7B01G283000	blue
TraesCS7B01G300200	blue
TraesCS7B01G310900	blue
TraesCS7B01G327400	blue
TraesCS7B01G350400	blue
TraesCS7B01G378100	blue
TraesCS7B01G405700	blue
TraesCS7B01G411800	blue
TraesCS7B01G434400	blue
TraesCS7B01G441100	blue
TraesCS7B01G459600	blue
TraesCS7B01G485300	blue
TraesCS7D01G003800	blue
TraesCS7D01G004500	blue
TraesCS7D01G032800	blue
TraesCS7D01G036600	blue
TraesCS7D01G041800	blue
TraesCS7D01G050300	blue
TraesCS7D01G050500	blue
TraesCS7D01G055500	blue
TraesCS7D01G062900	blue
TraesCS7D01G081000	blue
TraesCS7D01G089300	blue
TraesCS7D01G093200	blue
TraesCS7D01G149200	blue
TraesCS7D01G162300	blue
TraesCS7D01G173300	blue
TraesCS7D01G178100	blue
TraesCS7D01G180200	blue
TraesCS7D01G215100	blue
TraesCS7D01G225600	blue
TraesCS7D01G228100	blue
TraesCS7D01G232200	blue
TraesCS7D01G240100	blue
TraesCS7D01G265900	blue
TraesCS7D01G294300	blue
TraesCS7D01G327700	blue
TraesCS7D01G330100	blue
TraesCS7D01G339600	blue
TraesCS7D01G355000	blue
TraesCS7D01G355900	blue
TraesCS7D01G359900	blue
TraesCS7D01G367100	blue
TraesCS7D01G367600	blue
TraesCS7D01G377400	blue
TraesCS7D01G403500	blue
TraesCS7D01G404900	blue
TraesCS7D01G439900	blue
TraesCS7D01G463500	blue
TraesCS7D01G508200	blue
TraesCS7D01G522400	blue
TraesCS7D01G531600	blue
TraesCS1A01G028200	brown
TraesCS1A01G047400	brown
TraesCS1A01G066900	brown
TraesCS1A01G104300	brown
TraesCS1A01G145800	brown
TraesCS1A01G150900	brown
TraesCS1A01G175500	brown
TraesCS1A01G181000	brown
TraesCS1A01G183800	brown
TraesCS1A01G202900	brown
TraesCS1A01G209100	brown
TraesCS1A01G235000	brown
TraesCS1A01G236400	brown
TraesCS1A01G244300	brown
TraesCS1A01G267800	brown
TraesCS1A01G281000	brown
TraesCS1A01G281400	brown
TraesCS1A01G299100	brown
TraesCS1A01G358700	brown
TraesCS1A01G364000	brown
TraesCS1A01G364400	brown
TraesCS1A01G374400	brown
TraesCS1A01G387400	brown
TraesCS1A01G403800	brown
TraesCS1B01G075200	brown
TraesCS1B01G103700	brown
TraesCS1B01G143300	brown
TraesCS1B01G164000	brown
TraesCS1B01G219200	brown
TraesCS1B01G223300	brown
TraesCS1B01G226000	brown
TraesCS1B01G247700	brown
TraesCS1B01G253800	brown
TraesCS1B01G290600	brown
TraesCS1B01G296400	brown
TraesCS1B01G307700	brown
TraesCS1B01G308900	brown
TraesCS1B01G379200	brown
TraesCS1B01G381200	brown
TraesCS1B01G381400	brown
TraesCS1B01G381500	brown
TraesCS1B01G381800	brown
TraesCS1B01G388200	brown
TraesCS1B01G393100	brown
TraesCS1B01G394700	brown
TraesCS1B01G423100	brown
TraesCS1B01G433300	brown
TraesCS1B01G451100	brown
TraesCS1B01G451200	brown
TraesCS1D01G007700	brown
TraesCS1D01G012000	brown
TraesCS1D01G048500	brown
TraesCS1D01G053700	brown
TraesCS1D01G062800	brown
TraesCS1D01G062900	brown
TraesCS1D01G064500	brown
TraesCS1D01G089600	brown
TraesCS1D01G130700	brown
TraesCS1D01G142000	brown
TraesCS1D01G144400	brown
TraesCS1D01G147900	brown
TraesCS1D01G163800	brown
TraesCS1D01G175200	brown
TraesCS1D01G184500	brown
TraesCS1D01G187200	brown
TraesCS1D01G208900	brown
TraesCS1D01G212400	brown
TraesCS1D01G242300	brown
TraesCS1D01G292100	brown
TraesCS1D01G293000	brown
TraesCS1D01G336300	brown
TraesCS1D01G340600	brown
TraesCS1D01G352200	brown
TraesCS1D01G369400	brown
TraesCS1D01G374900	brown
TraesCS1D01G375100	brown
TraesCS1D01G375700	brown
TraesCS1D01G381200	brown
TraesCS1D01G411600	brown
TraesCS2A01G075200	brown
TraesCS2A01G087000	brown
TraesCS2A01G098100	brown
TraesCS2A01G119400	brown
TraesCS2A01G123000	brown
TraesCS2A01G125500	brown
TraesCS2A01G199300	brown
TraesCS2A01G283000	brown
TraesCS2A01G352800	brown
TraesCS2A01G375200	brown
TraesCS2A01G449800	brown
TraesCS2A01G476800	brown
TraesCS2A01G477000	brown
TraesCS2A01G493800	brown
TraesCS2B01G048700	brown
TraesCS2B01G061000	brown
TraesCS2B01G118200	brown
TraesCS2B01G181600	brown
TraesCS2B01G189700	brown
TraesCS2B01G193500	brown
TraesCS2B01G215800	brown
TraesCS2B01G226600	brown
TraesCS2B01G300300	brown
TraesCS2B01G301600	brown
TraesCS2B01G315600	brown
TraesCS2B01G346000	brown
TraesCS2B01G350500	brown
TraesCS2B01G357900	brown
TraesCS2B01G471600	brown
TraesCS2B01G521800	brown
TraesCS2B01G569200	brown
TraesCS2D01G037400	brown
TraesCS2D01G039600	brown
TraesCS2D01G058400	brown
TraesCS2D01G073700	brown
TraesCS2D01G073900	brown
TraesCS2D01G085500	brown
TraesCS2D01G085700	brown
TraesCS2D01G093000	brown
TraesCS2D01G120400	brown
TraesCS2D01G138800	brown
TraesCS2D01G148600	brown
TraesCS2D01G161900	brown
TraesCS2D01G166200	brown
TraesCS2D01G206900	brown
TraesCS2D01G281700	brown
TraesCS2D01G331200	brown
TraesCS2D01G331800	brown
TraesCS2D01G340600	brown
TraesCS2D01G351300	brown
TraesCS2D01G372000	brown
TraesCS2D01G422700	brown
TraesCS2D01G441200	brown
TraesCS2D01G450100	brown
TraesCS2D01G473400	brown
TraesCS2D01G493700	brown
TraesCS2D01G512100	brown
TraesCS2D01G540300	brown
TraesCS2D01G549300	brown
TraesCS2D01G563600	brown
TraesCS3A01G007000	brown
TraesCS3A01G038300	brown
TraesCS3A01G083400	brown
TraesCS3A01G150800	brown
TraesCS3A01G160500	brown
TraesCS3A01G222700	brown
TraesCS3A01G223700	brown
TraesCS3A01G231900	brown
TraesCS3A01G232000	brown
TraesCS3A01G237000	brown
TraesCS3A01G275600	brown
TraesCS3A01G288900	brown
TraesCS3A01G300300	brown
TraesCS3A01G363700	brown
TraesCS3A01G382100	brown
TraesCS3A01G421000	brown
TraesCS3A01G438800	brown
TraesCS3A01G478100	brown
TraesCS3A01G480300	brown
TraesCS3A01G528900	brown
TraesCS3B01G063000	brown
TraesCS3B01G064500	brown
TraesCS3B01G091800	brown
TraesCS3B01G153400	brown
TraesCS3B01G166900	brown
TraesCS3B01G199100	brown
TraesCS3B01G248400	brown
TraesCS3B01G252600	brown
TraesCS3B01G262800	brown
TraesCS3B01G280000	brown
TraesCS3B01G298800	brown
TraesCS3B01G314300	brown
TraesCS3B01G317500	brown
TraesCS3B01G359400	brown
TraesCS3B01G364700	brown
TraesCS3B01G378600	brown
TraesCS3B01G391600	brown
TraesCS3B01G392100	brown
TraesCS3B01G395900	brown
TraesCS3B01G399600	brown
TraesCS3B01G524700	brown
TraesCS3B01G524800	brown
TraesCS3B01G531400	brown
TraesCS3B01G540200	brown
TraesCS3B01G545900	brown
TraesCS3B01G597800	brown
TraesCS3D01G034000	brown
TraesCS3D01G052100	brown
TraesCS3D01G085400	brown
TraesCS3D01G159200	brown
TraesCS3D01G173200	brown
TraesCS3D01G177100	brown
TraesCS3D01G217400	brown
TraesCS3D01G224700	brown
TraesCS3D01G237400	brown
TraesCS3D01G250900	brown
TraesCS3D01G251900	brown
TraesCS3D01G254100	brown
TraesCS3D01G277600	brown
TraesCS3D01G283100	brown
TraesCS3D01G302600	brown
TraesCS3D01G312900	brown
TraesCS3D01G320500	brown
TraesCS3D01G325500	brown
TraesCS3D01G340500	brown
TraesCS3D01G342100	brown
TraesCS3D01G346300	brown
TraesCS3D01G357100	brown
TraesCS3D01G357200	brown
TraesCS3D01G361500	brown
TraesCS3D01G366700	brown
TraesCS3D01G368600	brown
TraesCS3D01G379700	brown
TraesCS3D01G473600	brown
TraesCS3D01G475000	brown
TraesCS3D01G492500	brown
TraesCS3D01G513800	brown
TraesCS3D01G523200	brown
TraesCS3D01G534800	brown
TraesCS4A01G012400	brown
TraesCS4A01G020000	brown
TraesCS4A01G041700	brown
TraesCS4A01G060600	brown
TraesCS4A01G109900	brown
TraesCS4A01G119900	brown
TraesCS4A01G140000	brown
TraesCS4A01G172600	brown
TraesCS4A01G210100	brown
TraesCS4A01G224300	brown
TraesCS4A01G226900	brown
TraesCS4A01G260500	brown
TraesCS4A01G319100	brown
TraesCS4A01G339700	brown
TraesCS4A01G339800	brown
TraesCS4A01G357200	brown
TraesCS4A01G401400	brown
TraesCS4A01G459700	brown
TraesCS4A01G463600	brown
TraesCS4B01G053900	brown
TraesCS4B01G072200	brown
TraesCS4B01G072300	brown
TraesCS4B01G075200	brown
TraesCS4B01G086500	brown
TraesCS4B01G089500	brown
TraesCS4B01G091800	brown
TraesCS4B01G167500	brown
TraesCS4B01G173700	brown
TraesCS4B01G184800	brown
TraesCS4B01G207900	brown
TraesCS4B01G236000	brown
TraesCS4B01G248600	brown
TraesCS4B01G274500	brown
TraesCS4B01G276100	brown
TraesCS4B01G317500	brown
TraesCS4B01G329300	brown
TraesCS4B01G339800	brown
TraesCS4B01G351200	brown
TraesCS4D01G027900	brown
TraesCS4D01G042200	brown
TraesCS4D01G050200	brown
TraesCS4D01G086400	brown
TraesCS4D01G088800	brown
TraesCS4D01G099000	brown
TraesCS4D01G142800	brown
TraesCS4D01G152400	brown
TraesCS4D01G169800	brown
TraesCS4D01G174700	brown
TraesCS4D01G186100	brown
TraesCS4D01G195100	brown
TraesCS4D01G197700	brown
TraesCS4D01G197800	brown
TraesCS4D01G206200	brown
TraesCS4D01G206500	brown
TraesCS4D01G237400	brown
TraesCS4D01G251000	brown
TraesCS4D01G262800	brown
TraesCS4D01G268400	brown
TraesCS4D01G282400	brown
TraesCS4D01G301100	brown
TraesCS4D01G335600	brown
TraesCS4D01G340500	brown
TraesCS4D01G358900	brown
TraesCS5A01G052600	brown
TraesCS5A01G082700	brown
TraesCS5A01G083700	brown
TraesCS5A01G103200	brown
TraesCS5A01G120000	brown
TraesCS5A01G143200	brown
TraesCS5A01G193600	brown
TraesCS5A01G205600	brown
TraesCS5A01G213600	brown
TraesCS5A01G219000	brown
TraesCS5A01G220600	brown
TraesCS5A01G243900	brown
TraesCS5A01G245700	brown
TraesCS5A01G348200	brown
TraesCS5A01G369800	brown
TraesCS5A01G369900	brown
TraesCS5A01G403600	brown
TraesCS5A01G403800	brown
TraesCS5A01G424800	brown
TraesCS5A01G454200	brown
TraesCS5A01G454300	brown
TraesCS5A01G478800	brown
TraesCS5A01G490400	brown
TraesCS5A01G496400	brown
TraesCS5A01G500700	brown
TraesCS5A01G502800	brown
TraesCS5A01G518300	brown
TraesCS5A01G548700	brown
TraesCS5A01G550700	brown
TraesCS5A01G555100	brown
TraesCS5B01G033300	brown
TraesCS5B01G034100	brown
TraesCS5B01G041500	brown
TraesCS5B01G046000	brown
TraesCS5B01G062500	brown
TraesCS5B01G064000	brown
TraesCS5B01G089500	brown
TraesCS5B01G121400	brown
TraesCS5B01G142100	brown
TraesCS5B01G150600	brown
TraesCS5B01G152000	brown
TraesCS5B01G193100	brown
TraesCS5B01G202100	brown
TraesCS5B01G210100	brown
TraesCS5B01G232700	brown
TraesCS5B01G238700	brown
TraesCS5B01G243100	brown
TraesCS5B01G294400	brown
TraesCS5B01G332500	brown
TraesCS5B01G349300	brown
TraesCS5B01G353200	brown
TraesCS5B01G372100	brown
TraesCS5B01G372200	brown
TraesCS5B01G382200	brown
TraesCS5B01G382300	brown
TraesCS5B01G396100	brown
TraesCS5B01G400100	brown
TraesCS5B01G408300	brown
TraesCS5B01G463000	brown
TraesCS5B01G463100	brown
TraesCS5B01G463400	brown
TraesCS5B01G491800	brown
TraesCS5B01G515500	brown
TraesCS5B01G559400	brown
TraesCS5B01G566400	brown
TraesCS5D01G092900	brown
TraesCS5D01G095200	brown
TraesCS5D01G095900	brown
TraesCS5D01G096400	brown
TraesCS5D01G100100	brown
TraesCS5D01G113100	brown
TraesCS5D01G115100	brown
TraesCS5D01G126700	brown
TraesCS5D01G140900	brown
TraesCS5D01G252400	brown
TraesCS5D01G264900	brown
TraesCS5D01G338200	brown
TraesCS5D01G353600	brown
TraesCS5D01G354400	brown
TraesCS5D01G357600	brown
TraesCS5D01G379200	brown
TraesCS5D01G379300	brown
TraesCS5D01G404400	brown
TraesCS5D01G404600	brown
TraesCS5D01G433200	brown
TraesCS5D01G464700	brown
TraesCS5D01G464800	brown
TraesCS5D01G464900	brown
TraesCS5D01G492300	brown
TraesCS5D01G516300	brown
TraesCS6A01G008000	brown
TraesCS6A01G091400	brown
TraesCS6A01G093700	brown
TraesCS6A01G094400	brown
TraesCS6A01G150900	brown
TraesCS6A01G155500	brown
TraesCS6A01G162900	brown
TraesCS6A01G210000	brown
TraesCS6A01G264400	brown
TraesCS6A01G271700	brown
TraesCS6A01G295000	brown
TraesCS6A01G299200	brown
TraesCS6A01G323000	brown
TraesCS6A01G344000	brown
TraesCS6A01G348400	brown
TraesCS6A01G350500	brown
TraesCS6A01G350700	brown
TraesCS6B01G063800	brown
TraesCS6B01G104600	brown
TraesCS6B01G122800	brown
TraesCS6B01G128200	brown
TraesCS6B01G178000	brown
TraesCS6B01G183600	brown
TraesCS6B01G188300	brown
TraesCS6B01G211800	brown
TraesCS6B01G211900	brown
TraesCS6B01G244900	brown
TraesCS6B01G291400	brown
TraesCS6B01G304700	brown
TraesCS6B01G309400	brown
TraesCS6B01G321400	brown
TraesCS6B01G325000	brown
TraesCS6B01G382000	brown
TraesCS6B01G383500	brown
TraesCS6B01G383600	brown
TraesCS6B01G383800	brown
TraesCS6B01G398200	brown
TraesCS6B01G445100	brown
TraesCS6B01G447400	brown
TraesCS6D01G080300	brown
TraesCS6D01G140900	brown
TraesCS6D01G144600	brown
TraesCS6D01G145400	brown
TraesCS6D01G193800	brown
TraesCS6D01G207800	brown
TraesCS6D01G208500	brown
TraesCS6D01G251900	brown
TraesCS6D01G260200	brown
TraesCS6D01G272400	brown
TraesCS6D01G275600	brown
TraesCS6D01G332600	brown
TraesCS6D01G332900	brown
TraesCS6D01G333200	brown
TraesCS6D01G333300	brown
TraesCS6D01G333600	brown
TraesCS7A01G002500	brown
TraesCS7A01G008900	brown
TraesCS7A01G030100	brown
TraesCS7A01G054700	brown
TraesCS7A01G165300	brown
TraesCS7A01G209800	brown
TraesCS7A01G226900	brown
TraesCS7A01G229400	brown
TraesCS7A01G238400	brown
TraesCS7A01G238900	brown
TraesCS7A01G246300	brown
TraesCS7A01G325700	brown
TraesCS7A01G387000	brown
TraesCS7A01G394300	brown
TraesCS7A01G461700	brown
TraesCS7A01G501400	brown
TraesCS7A01G515600	brown
TraesCS7B01G068300	brown
TraesCS7B01G073900	brown
TraesCS7B01G103800	brown
TraesCS7B01G107700	brown
TraesCS7B01G116600	brown
TraesCS7B01G122800	brown
TraesCS7B01G134500	brown
TraesCS7B01G183600	brown
TraesCS7B01G192700	brown
TraesCS7B01G244300	brown
TraesCS7B01G408300	brown
TraesCS7B01G408900	brown
TraesCS7D01G010100	brown
TraesCS7D01G010200	brown
TraesCS7D01G049800	brown
TraesCS7D01G149000	brown
TraesCS7D01G199900	brown
TraesCS7D01G211700	brown
TraesCS7D01G217500	brown
TraesCS7D01G227500	brown
TraesCS7D01G232300	brown
TraesCS7D01G239400	brown
TraesCS7D01G243400	brown
TraesCS7D01G322400	brown
TraesCS7D01G351900	brown
TraesCS7D01G381200	brown
TraesCS7D01G422400	brown
TraesCS7D01G445200	brown
TraesCS7D01G482600	brown
TraesCS7D01G485300	brown
TraesCS7D01G488800	brown
TraesCS7D01G492100	brown
TraesCS7D01G503400	brown
TraesCS7D01G524400	brown
TraesCS7D01G536500	brown
TraesCS1A01G056900	green
TraesCS1A01G065500	green
TraesCS1A01G215500	green
TraesCS1A01G228100	green
TraesCS1A01G242400	green
TraesCS1A01G277300	green
TraesCS1A01G314900	green
TraesCS1A01G335200	green
TraesCS1A01G403300	green
TraesCS1B01G007100	green
TraesCS1B01G052700	green
TraesCS1B01G115900	green
TraesCS1B01G200600	green
TraesCS1B01G229000	green
TraesCS1B01G304800	green
TraesCS1B01G432700	green
TraesCS1B01G449100	green
TraesCS1B01G481300	green
TraesCS1B01G481400	green
TraesCS1B01G481500	green
TraesCS1D01G057600	green
TraesCS1D01G215100	green
TraesCS1D01G218000	green
TraesCS1D01G256700	green
TraesCS1D01G280200	green
TraesCS1D01G337300	green
TraesCS1D01G369300	green
TraesCS1D01G380800	green
TraesCS1D01G395200	green
TraesCS1D01G428200	green
TraesCS2A01G133700	green
TraesCS2A01G166600	green
TraesCS2A01G204800	green
TraesCS2A01G253100	green
TraesCS2A01G268200	green
TraesCS2A01G311200	green
TraesCS2A01G331700	green
TraesCS2A01G338800	green
TraesCS2A01G381100	green
TraesCS2A01G393900	green
TraesCS2A01G440500	green
TraesCS2A01G456600	green
TraesCS2A01G490700	green
TraesCS2A01G526500	green
TraesCS2B01G086200	green
TraesCS2B01G098400	green
TraesCS2B01G192700	green
TraesCS2B01G273000	green
TraesCS2B01G307100	green
TraesCS2B01G317500	green
TraesCS2B01G348800	green
TraesCS2B01G385200	green
TraesCS2B01G398400	green
TraesCS2B01G411900	green
TraesCS2B01G444500	green
TraesCS2B01G460500	green
TraesCS2B01G460700	green
TraesCS2B01G478700	green
TraesCS2D01G069000	green
TraesCS2D01G131100	green
TraesCS2D01G173600	green
TraesCS2D01G174200	green
TraesCS2D01G256000	green
TraesCS2D01G300000	green
TraesCS2D01G324300	green
TraesCS2D01G326900	green
TraesCS2D01G335300	green
TraesCS2D01G377500	green
TraesCS2D01G377600	green
TraesCS2D01G396700	green
TraesCS2D01G438300	green
TraesCS2D01G456900	green
TraesCS2D01G524100	green
TraesCS2D01G526100	green
TraesCS2D01G529200	green
TraesCS2D01G540400	green
TraesCS2D01G547900	green
TraesCS3A01G019600	green
TraesCS3A01G081300	green
TraesCS3A01G093000	green
TraesCS3A01G095900	green
TraesCS3A01G121300	green
TraesCS3A01G135700	green
TraesCS3A01G136100	green
TraesCS3A01G139300	green
TraesCS3A01G215000	green
TraesCS3A01G228200	green
TraesCS3A01G342900	green
TraesCS3A01G413600	green
TraesCS3A01G422100	green
TraesCS3A01G432900	green
TraesCS3A01G434900	green
TraesCS3A01G500000	green
TraesCS3B01G096500	green
TraesCS3B01G127400	green
TraesCS3B01G156900	green
TraesCS3B01G236900	green
TraesCS3B01G336300	green
TraesCS3B01G356500	green
TraesCS3B01G375100	green
TraesCS3B01G397400	green
TraesCS3B01G401000	green
TraesCS3B01G412500	green
TraesCS3B01G568300	green
TraesCS3B01G572200	green
TraesCS3B01G593700	green
TraesCS3B01G612500	green
TraesCS3B01G612600	green
TraesCS3D01G023100	green
TraesCS3D01G081300	green
TraesCS3D01G139600	green
TraesCS3D01G146400	green
TraesCS3D01G210600	green
TraesCS3D01G234400	green
TraesCS3D01G298600	green
TraesCS3D01G301600	green
TraesCS3D01G356900	green
TraesCS3D01G362100	green
TraesCS3D01G390100	green
TraesCS3D01G424200	green
TraesCS3D01G440200	green
TraesCS3D01G444700	green
TraesCS3D01G534100	green
TraesCS4A01G025500	green
TraesCS4A01G078900	green
TraesCS4A01G096500	green
TraesCS4A01G101700	green
TraesCS4A01G136500	green
TraesCS4A01G175800	green
TraesCS4A01G242800	green
TraesCS4A01G255700	green
TraesCS4A01G386400	green
TraesCS4A01G404500	green
TraesCS4B01G001000	green
TraesCS4B01G002700	green
TraesCS4B01G023800	green
TraesCS4B01G100700	green
TraesCS4B01G100800	green
TraesCS4B01G131500	green
TraesCS4B01G202900	green
TraesCS4B01G269200	green
TraesCS4B01G335100	green
TraesCS4D01G014100	green
TraesCS4D01G016700	green
TraesCS4D01G018500	green
TraesCS4D01G021400	green
TraesCS4D01G035700	green
TraesCS4D01G050700	green
TraesCS4D01G097300	green
TraesCS4D01G170700	green
TraesCS4D01G201100	green
TraesCS4D01G203800	green
TraesCS4D01G208800	green
TraesCS4D01G277000	green
TraesCS4D01G326100	green
TraesCS5A01G001400	green
TraesCS5A01G008900	green
TraesCS5A01G049600	green
TraesCS5A01G057500	green
TraesCS5A01G143500	green
TraesCS5A01G190000	green
TraesCS5A01G216400	green
TraesCS5A01G268300	green
TraesCS5A01G269300	green
TraesCS5A01G361100	green
TraesCS5A01G409600	green
TraesCS5A01G424700	green
TraesCS5A01G443900	green
TraesCS5A01G460500	green
TraesCS5A01G488500	green
TraesCS5A01G533900	green
TraesCS5A01G535300	green
TraesCS5B01G002700	green
TraesCS5B01G022800	green
TraesCS5B01G058800	green
TraesCS5B01G059200	green
TraesCS5B01G118200	green
TraesCS5B01G134600	green
TraesCS5B01G208100	green
TraesCS5B01G268300	green
TraesCS5B01G414000	green
TraesCS5B01G468800	green
TraesCS5B01G486500	green
TraesCS5B01G502200	green
TraesCS5D01G001800	green
TraesCS5D01G041400	green
TraesCS5D01G068800	green
TraesCS5D01G082200	green
TraesCS5D01G129400	green
TraesCS5D01G136700	green
TraesCS5D01G142300	green
TraesCS5D01G200800	green
TraesCS5D01G273400	green
TraesCS5D01G317100	green
TraesCS5D01G317700	green
TraesCS5D01G373700	green
TraesCS5D01G386500	green
TraesCS5D01G388700	green
TraesCS5D01G419200	green
TraesCS5D01G470300	green
TraesCS5D01G554000	green
TraesCS6A01G036600	green
TraesCS6A01G058500	green
TraesCS6A01G094500	green
TraesCS6A01G114900	green
TraesCS6A01G137400	green
TraesCS6A01G179700	green
TraesCS6A01G222100	green
TraesCS6A01G241700	green
TraesCS6A01G255600	green
TraesCS6A01G286400	green
TraesCS6A01G290800	green
TraesCS6A01G374400	green
TraesCS6B01G022500	green
TraesCS6B01G165700	green
TraesCS6B01G315400	green
TraesCS6B01G328700	green
TraesCS6B01G334300	green
TraesCS6B01G412100	green
TraesCS6D01G016900	green
TraesCS6D01G049600	green
TraesCS6D01G230100	green
TraesCS6D01G278900	green
TraesCS6D01G302300	green
TraesCS6D01G315500	green
TraesCS6D01G320200	green
TraesCS6D01G358900	green
TraesCS7A01G087500	green
TraesCS7A01G147400	green
TraesCS7A01G178400	green
TraesCS7A01G178500	green
TraesCS7A01G179300	green
TraesCS7A01G191200	green
TraesCS7A01G228300	green
TraesCS7A01G305200	green
TraesCS7A01G313100	green
TraesCS7A01G322000	green
TraesCS7A01G377700	green
TraesCS7A01G452100	green
TraesCS7A01G552400	green
TraesCS7B01G034600	green
TraesCS7B01G070100	green
TraesCS7B01G094400	green
TraesCS7B01G103400	green
TraesCS7B01G130600	green
TraesCS7B01G175200	green
TraesCS7B01G191400	green
TraesCS7B01G206900	green
TraesCS7B01G257400	green
TraesCS7B01G286300	green
TraesCS7B01G302000	green
TraesCS7B01G345600	green
TraesCS7B01G351900	green
TraesCS7B01G474000	green
TraesCS7D01G014300	green
TraesCS7D01G069900	green
TraesCS7D01G082500	green
TraesCS7D01G164500	green
TraesCS7D01G166500	green
TraesCS7D01G180600	green
TraesCS7D01G226300	green
TraesCS7D01G228900	green
TraesCS7D01G271100	green
TraesCS7D01G276300	green
TraesCS7D01G302000	green
TraesCS7D01G337800	green
TraesCS7D01G339300	green
TraesCS7D01G357200	green
TraesCS7D01G364900	green
TraesCS7D01G374500	green
TraesCS7D01G375700	green
TraesCS7D01G421400	green
TraesCS7D01G435200	green
TraesCS7D01G441100	green
TraesCS7D01G470200	green
TraesCS7D01G538400	green
TraesCS1A01G084900	greenyellow
TraesCS1A01G341300	greenyellow
TraesCS1B01G049200	greenyellow
TraesCS1B01G276200	greenyellow
TraesCS1B01G276300	greenyellow
TraesCS1B01G354000	greenyellow
TraesCS1B01G394500	greenyellow
TraesCS1D01G024500	greenyellow
TraesCS1D01G096400	greenyellow
TraesCS1D01G103200	greenyellow
TraesCS1D01G343400	greenyellow
TraesCS1D01G381100	greenyellow
TraesCS2A01G081500	greenyellow
TraesCS2A01G374100	greenyellow
TraesCS2A01G394900	greenyellow
TraesCS2A01G527100	greenyellow
TraesCS2A01G542400	greenyellow
TraesCS2B01G002800	greenyellow
TraesCS2B01G245900	greenyellow
TraesCS2B01G382900	greenyellow
TraesCS2D01G063900	greenyellow
TraesCS2D01G226000	greenyellow
TraesCS2D01G317000	greenyellow
TraesCS2D01G367400	greenyellow
TraesCS2D01G387500	greenyellow
TraesCS2D01G397800	greenyellow
TraesCS2D01G404600	greenyellow
TraesCS2D01G530000	greenyellow
TraesCS3A01G280600	greenyellow
TraesCS3A01G294600	greenyellow
TraesCS3A01G297400	greenyellow
TraesCS3A01G408200	greenyellow
TraesCS3B01G011300	greenyellow
TraesCS3B01G062600	greenyellow
TraesCS3B01G062700	greenyellow
TraesCS3B01G063100	greenyellow
TraesCS3B01G063200	greenyellow
TraesCS3B01G063400	greenyellow
TraesCS3B01G063500	greenyellow
TraesCS3B01G063600	greenyellow
TraesCS3B01G063700	greenyellow
TraesCS3B01G064100	greenyellow
TraesCS3B01G201700	greenyellow
TraesCS3B01G441800	greenyellow
TraesCS3D01G280400	greenyellow
TraesCS3D01G318000	greenyellow
TraesCS3D01G322500	greenyellow
TraesCS3D01G360500	greenyellow
TraesCS4A01G070600	greenyellow
TraesCS4A01G246100	greenyellow
TraesCS4A01G269800	greenyellow
TraesCS4B01G197300	greenyellow
TraesCS4B01G297500	greenyellow
[truncated: 2,521 more rows]

## Sheet: Table S3
Table S3. GO enrichment of the Turquoise module
GO accession	Term_type	Term	Queryitem	Querytotal	BG item	BG total	p-value	FDR
GO:0044710	biological process	single-organism metabolic process	186	410	27869	85761	4.2e-08	4.7e-06
GO:1901565	biological process	organonitrogen compound catabolic process	26	410	2262	85761	5e-05	0.002
GO:0016491	molecular function	oxidoreductase activity	82	410	8456	85761	6.3e-10	6e-08
GO:0055114	biological process	oxidation-reduction process	77	410	9149	85761	7.8e-07	5.3e-05
GO:0044712	biological process	single-organism catabolic process	52	410	6551	85761	0.00026	0.0085
GO:0043436	biological process	oxoacid metabolic process	80	410	10221	85761	7.1e-06	0.00037
GO:0006082	biological process	organic acid metabolic process	87	410	11065	85761	2.1e-06	0.00012
GO:0019752	biological process	carboxylic acid metabolic process	71	410	9596	85761	0.00015	0.0052
GO:0006520	biological process	cellular amino acid metabolic process	15	410	2644	85761	0.29	1
GO:0046395	biological process	carboxylic acid catabolic process	12	410	1783	85761	0.15	1
GO:0003824	molecular function	catalytic activity	239	410	42216	85761	0.00015	0.0034
GO:0016054	biological process	organic acid catabolic process	15	410	2659	85761	0.29	1
GO:1901700	biological process	response to oxygen-containing compound	153	410	17327	85761	1.2e-15	1.3e-12
GO:0042221	biological process	response to chemical	181	410	23546	85761	4e-13	2.2e-10
GO:0044281	biological process	small molecule metabolic process	99	410	14959	85761	0.00038	0.012
GO:0050896	biological process	response to stimulus	252	410	39029	85761	7e-11	2.3e-08
GO:0006970	biological process	response to osmotic stress	66	410	7369	85761	7e-07	5e-05
GO:0001101	biological process	response to acid chemical	138	410	13354	85761	1.6e-19	1.2e-15
GO:0048037	molecular function	cofactor binding	15	410	2650	85761	0.29	1
GO:0044282	biological process	small molecule catabolic process	16	410	3375	85761	0.55	1
GO:0009056	biological process	catabolic process	89	410	12766	85761	0.00015	0.0052

## Sheet: Table S4
Table S4. 114 wheat germplasms used in association analysis
Germplasm name	Type
Afu (Funo)	introduced line (Italy)
Aifeng3	cultivar
Aikang58	cultivar
Atlas 66	introduced line (USA)
Baidatou	landrace
Baihuamai	landrace
Baihuomai	landrace
Baimangmai	landrace
Baimangxiaomai	landrace
Baimazha	landrace
Bainong3217	cultivar
Baiqiumai	landrace
Baiyoumai	landrace
Bima1	cultivar
Bima4	cultivar
Changzhi6406	cultivar
Chengduguangtou	landrace
Chinese Spring	landrace
Chixiaomai (Akagomughi)	introduced line (Japan)
Chongyanghongmai	landrace
Chushanbao	landrace
Dabaimai	landrace
Dahongmai	landrace
Dakoumai	landrace
Dalibanmang	landrace
Dayuhua	landrace
Dianxihongkeyangmai	landrace
Enmai4	cultivar
Fan6	cultivar
Fengchan3	cultivar
Fengkang2	cultivar
Fengmai11	cultivar
Fielder	cultivar (USA)
Galaohan	landrace
Ganmai8	cultivar
Gansu96 (CI 12203)	introduced line (USA)
Gaoyuan506	cultivar
Gejiaxiang	landrace
Hanzhongbai	landrace
Hongchunmai	landrace
Hongdongmai	landrace
Hongjinbaoyin	landrace
Hongmangmai	landrace
Hongtuzi	landrace
Huoliaomai	landrace
Huoliyan	landrace
Jiahongmai	landrace
Jiangdongmen	landrace
Jiangmai	landrace
Jichun1016	cultivar
Jimai20	cultivar
Jimai22	cultivar
Jimai6	cultivar
Jin411	cultivar
Jinan2	cultivar
Jinmai47	cultivar
Jinmai8	cultivar
Kangxiu10	cultivar
Kashibaipi	cultivar
Kefeng3	cultivar
Lanxizaoxiaomai	landrace
Laolaixia	landrace
Laomai	landrace
Laotutou	landrace
Liangxin66	cultivar
Liuyuehuang	landrace
Louguding	landrace
Lumai1	cultivar
Mangxiaomai	landrace
Mazhamai	landrace
Muzongzhuoga	landrace
Nanda2419 (Mentana)	introduced line (Italy)
Neixiang5	cultivar
Ningchun4	cultivar
Ourou (Orofen)	introduced line (Chile)
Paozimai	landrace
Pingyang27	cultivar
Pingyuan50	landrace
Rikaze8	cultivar
Sanyuehuang	landrace
Shanmai	landrace
Shannong7859	cultivar
Shijiazhuang54	cultivar
Shuilizhan	landrace
Songruimai4	landrace
Sumai3	cultivar
Taishan1	cultivar
Tongjiabaxiaomai	landrace
Tumangmai	landrace
Wangshuibai	landrace
Wujiangzhuo	landrace
Wuyuanmai	landrace
Xiaofoshou	landrace
Xiaosanyuehuang	landrace
Xiaoyan6	cultivar
Xinkehan9	cultivar
Xinong6028	cultivar
Yangmai	landrace
Yangmai158	cultivar
Yannong15	cultivar
Yanzhan1	cultivar
Yizhimai	landrace
Youzimai	landrace
Zaowutian	landrace
Zaoxiaomai	landrace
Zaoyangmai (Early Premium)	introduced line (USA)
Zhengmai9023	cultivar
Zhengyin4 (St2422/464)	introduced line (Italy)
Zhongmai175	cultivar
Zhongyou9507	cultivar
Zhoumai22	cultivar
Zhumaoyuanzitou	landrace
Zhushimai	landrace
Zipi	landrace
